# Supplementary material for: Expression of cold-inducible RNA-binding protein in mouse spinal cord injury model
Source: PLoS One. 2025 Mar 4;20(3):e0311803. doi: 10.1371/journal.pone.0311803 (PMC11878929; doi:10.1371/journal.pone.0311803)
Supplement: S1 File — (ZIP) [file pone.0311803.s001.zip]

Archive with 9 entries (8 files):
- Analyze Data/
- Analyze Data/Illustration of HE staining and Nysted staining.docx
- __MACOSX/Analyze Data/._Illustration of HE staining and Nysted staining.docx
- Analyze Data/.DS_Store
- __MACOSX/Analyze Data/._.DS_Store
- Analyze Data/BMS score+BMS subscore.docx
- __MACOSX/Analyze Data/._BMS score+BMS subscore.docx
- Analyze Data/Immunofluorescence analysis.docx
- __MACOSX/Analyze Data/._Immunofluorescence analysis.docx
